# Supplementary material for: Metabolic Profiling of Rumen Fluid and Milk in Lactating Dairy Cattle Influenced by Subclinical Ketosis Using Proton Nuclear Magnetic Resonance Spectroscopy
Source: Animals (Basel). 2021 Aug 27;11(9):2526. doi: 10.3390/ani11092526 (PMC8471376; doi:10.3390/ani11092526)
Supplement: Supplementary file 1 [file animals-11-02526-s001.zip]

Archive with 1 entries (1 files):
- animals-1256587-supplementary.pdf
